# Supplementary material for: Characterization of Tetrathionate Hydrolase from Acidothermophilic Sulfur-Oxidizing Archaeon Metallosphaera cuprina Ar-4
Source: Int J Mol Sci. 2025 Feb 5;26(3):1338. doi: 10.3390/ijms26031338 (PMC11818568; doi:10.3390/ijms26031338)
Supplement: Supplementary file 1 [file ijms-26-01338-s001.zip]

Archive with 1 entries (1 files):
- ijms-3436743-supplementary.pdf
